# Supplementary material for: Predicting Functions of Uncharacterized Human Proteins: From Canonical to Proteoforms
Source: Genes (Basel). 2020 Jun 21;11(6):677. doi: 10.3390/genes11060677 (PMC7350264; doi:10.3390/genes11060677)
Supplement: Supplementary file 1 [file genes-11-00677-s001.zip]

Archive with 8 entries (7 files):
- SUPPLEMENTARY/
- SUPPLEMENTARY/Figure S1.tif
- SUPPLEMENTARY/Figure S2a_b.pdf
- SUPPLEMENTARY/Figure S3.pdf
- SUPPLEMENTARY/Figure S4.tiff
- SUPPLEMENTARY/Figure S5.pdf
- SUPPLEMENTARY/Table S1.xlsx
- SUPPLEMENTARY/Table S2.pdf
